# Supplementary material for: The genetic basis of discrete and quantitative colour variation in the polymorphic lizard, Ctenophorus decresii
Source: BMC Evol Biol. 2016 Sep 6;16:179. doi: 10.1186/s12862-016-0757-2 (PMC5012029; doi:10.1186/s12862-016-0757-2)
Supplement: Additional file 2: — Analysis of expected and observed allele frequencies under proposed models of inheritance. (XLSX 65 kb) [file 12862_2016_757_MOESM2_ESM.xlsx]

## Sheet: One locus (Equal)
1 Locus 3-allelle model (50% probability of OO vs. OG and YY vs. YG)
Parental phenotypes				Pr(Parental genotype)															Pr(inheriting allele) from each parent									Pr(offspring phenotype) = Exp(relative frequencies)						#offspring across all relevant crosses in design		Pr(offspring phenotype) = Exp(abs frequencies)
Parent A	x	Parent B		Pr(genotype) Parent A							x	Pr(genotype) Parent B							Pr(allele) Parent A				x	Pr(allele) Parent B									Σ							Σ
Cross				GG	OG	OO	YG	YY	YO	Σ		GG	OG	OO	YG	YY	YO	Σ	G	Y	O	Σ		G	Y	O	Σ	GG	OO OG	YY YG	OY					GG	OO OG	YY YG	OY
Grey	x	Grey		1	0	0	0	0	0	1	x	1	0	0	0	0	0	1	1	0	0	1	x	1	0	0	1	1	0	0	0		1	3		3	0	0	0	3
Grey		Ora		1	0	0	0	0	0	1		0	0.5	0.5	0	0	0	1	1	0	0	1		0.25	0	0.75	1	0.25	0.75	0	0		1	1		0.25	0.75	0	0	1
Grey		Yell		1	0	0	0	0	0	1		0	0	0	0.5	0.5	0	1	1	0	0	1		0.25	0.75	0	1	0.25	0	0.75	0		1	1		0.25	0	0.75	0	1
Grey		Ora	Yell	1	0	0	0	0	0	1		0	0	0	0	0	1	1	1	0	0	1		0	0.5	0.5	1	0	0.5	0.5	0		1	12		0	6	6	0	12
Ora		Ora		0	0.5	0.5	0	0	0	1		0	0.5	0.5	0	0	0	1	0.25	0	0.75	1		0.25	0	0.75	1	0.0625	0.9375	0	0		1	2		0.125	1.875	0	0	2
Ora		Yell		0	0.5	0.5	0	0	0	1		0	0	0	0.5	0.5	0	1	0.25	0	0.75	1		0.25	0.75	0	1	0.0625	0.1875	0.1875	0.5625		1	8		0.5	1.5	1.5	4.5	8
Ora		Ora	Yell	0	0.5	0.5	0	0	0	1		0	0	0	0	0	1	1	0.25	0	0.75	1		0	0.5	0.5	1	0	0.5	0.125	0.375		1	12		0	6	1.5	4.5	12
Yell		Yell		0	0	0	0.5	0.5	0	1		0	0	0	0.5	0.5	0	1	0.25	0.75	0	1		0.25	0.75	0	1	0.0625	0	0.9375	0		1	4		0.25	0	3.75	0	4
Yell		Ora	Yell	0	0	0	0.5	0.5	0	1		0	0	0	0	0	1	1	0.25	0.75	0	1		0	0.5	0.5	1	0	0.125	0.5	0.375		1	15		0	1.875	7.5	5.625	15
																												0.1875	0.333333	0.333333	0.145833		1	58		4.375	18	21	14.625	58
																												Exp(abs pheno frequencies) (summed for entire pedigree)					Σ			Exp(rel freqs):
																												4.375	18	21	14.625		58			0.075431	0.310345	0.362069	0.252155	1
																												Obs(abs pheno frequencies) (summed for entire pedigree)					Σ
																												12	21	13	12		58
Notes:
Overwrite these with genotypic values estimated directly if need be (i.e., for model assuming OO = > 50%, OG = < 50% orange, and the same for YY vs YG) - the remaining columns will populate automatically
Overwrite these with allele frequencies as calculated from 50/50 or HW approach - this will supercede whatever is in the green cells and the rest will calculate automatically
Populate with the actual numbers of offspring produced by each catergory of cross (from the pedigree design) to generate the proper expected abs(freqs)

## Sheet: One locus (HWE)
1 Locus 3-allelle model (HW allelic-defined probabilities of OO vs. OG and YY vs. YG)
Parental phenotypes				Pr(Parental genotype)															Pr(inheriting allele) from each parent									Pr(offspring phenotype) = Exp(relative frequencies)						#offspring across all relevant crosses in design
Parent A	x	Parent B		Pr(genotype) Parent A							x	Pr(genotype) Parent B							Pr(allele) Parent A				x	Pr(allele) Parent B																Σ
Cross				GG	OG	OO	YG	YY	YO	Σ		GG	OG	OO	YG	YY	YO	Σ	G	Y	O	Σ		G	Y	O	Σ	GG	OO OG	YY YG	OY		Σ			GG	OO OG	YY YG	OY
Grey	x	Grey																	1	0	0	1	x	1	0	0	1	1	0	0	0		1	3		3	0	0	0	3
Grey		Ora																	1	0	0	1		0.41	0	0.59	1	0.41	0.59	0	0		1	1		0.41	0.59	0	0	1
Grey		Yell																	1	0	0	1		0.2	0.8	0	1	0.2	0	0.8	0		1	1		0.2	0	0.8	0	1
Grey		Ora	Yell																1	0	0	1		0	0.5	0.5	1	0	0.5	0.5	0		1	12		0	6	6	0	12
Ora		Ora																	0.41	0	0.59	1		0.41	0	0.59	1	0.1681	0.8319	0	0		1	2		0.3362	1.6638	0	0	2
Ora		Yell																	0.41	0	0.59	1		0.2	0.8	0	1	0.082	0.118	0.328	0.472		1	8		0.656	0.944	2.624	3.776	8
Ora		Ora	Yell																0.41	0	0.59	1		0	0.5	0.5	1	0	0.5	0.205	0.295		1	12		0	6	2.46	3.54	12
Yell		Yell																	0.2	0.8	0	1		0.2	0.8	0	1	0.04	0	0.96	0		1	4		0.16	0	3.84	0	4
Yell		Ora	Yell																0.2	0.8	0	1		0	0.5	0.5	1	0	0.1	0.5	0.4		1	15		0	1.5	7.5	6	15
																																		58		4.7622	16.6978	23.224	13.316	58
																												Exp(abs pheno frequencies) (summed for entire pedigree)					Σ			Exp(rel freqs):
																												4.7622	16.6978	23.224	13.316		58			0.0821069	0.287893	0.400414	0.229586	1
																												Obs(abs pheno frequencies) (summed for entire pedigree)					Σ
																												12	21	13	12		58
Notes:
Overwrite these with genotypic values estimated directly if need be (i.e., for model assuming OO = > 50%, OG = < 50% orange, and the same for YY vs YG) - the remaining columns will populate automatically
Overwrite these with allele frequencies as calculated from 50/50 or HW approach - this will supercede whatever is in the green cells and the rest will calculate automatically
Populate with the actual numbers of offspring produced by each catergory of cross (from the pedigree design) to generate the proper expected abs(freqs)

## Sheet: One locus (Threshold)
1 Locus 3-allelle model (Parental genotypes estimated as OO & YY = > 50% < = OG & YG)
Parental genotypes					Pr(Parental genotype)															Pr(inheriting allele) from each parent									Pr(offspring phenotype) = Exp(rel frequencies)						#offspring across all relevant crosses in design	Pr(offspring phenotype) = Exp(abs frequencies)
Parent A		x	Parent B		Pr(genotype) Parent A							x	Pr(genotype) Parent B							Pr(allele) Parent A				x	Pr(allele) Parent B
Cross					GG	OG	OO	YG	YY	YO	Σ		GG	OG	OO	YG	YY	YO	Σ	G	Y	O	Σ		G	Y	O	Σ	GG	OO OG	YY YG	OY		Σ		GG	OO OG	YY YG	OY		Σ
GG		x	GG		1	0	0	0	0	0	1	x	1	0	0	0	0	0	1	1	0	0	1	x	1	0	0	1	1	0	0	0		1	3	3	0	0	0		3
GG			YG		1	0	0	0	0	0	1		0	0	0	1	0	0	1	1	0	0	1		0.5	0.5	0	1	0.5	0	0.5	0		1	1	0.5	0	0.5	0		1
GG			OG		1	0	0	0	0	0	1		0	1	0	0	0	0	1	1	0	0	1		0.5	0	0.5	1	0.5	0.5	0	0		1	1	0.5	0.5	0	0		1
GG			O	Y	1	0	0	0	0	0	1		0	0	0	0	0	1	1	1	0	0	1		0	0.5	0.5	1	0	0.5	0.5	0		1	12	0	6	6	0		12
YG			YG		0	0	0	1	0	0	1		0	0	0	1	0	0	1	0.5	0.5	0	1		0.5	0.5	0	1	0.25	0	0.75	0		1	4	1	0	3	0		4
YG			OG		0	0	0	1	0	0	1		0	1	0	0	0	0	1	0.5	0.5	0	1		0.5	0	0.5	1	0.25	0.25	0.25	0.25		1	3	0.75	0.75	0.75	0.75		3
YG			O	Y	0	0	0	1	0	0	1		0	0	0	0	0	1	1	0.5	0.5	0	1		0	0.5	0.5	1	0	0.25	0.5	0.25		1	6	0	1.5	3	1.5		6
YG			OO		0	0	0	1	0	0	1		0	0	1	0	0	0	1	0.5	0.5	0	1		0	0	1	1	0	0.5	0	0.5		1	1	0	0.5	0	0.5		1
OG			O	Y	0	1	0	0	0	0	1		0	0	0	0	0	1	1	0.5	0	0.5	1		0	0.5	0.5	1	0	0.5	0.25	0.25		1	8	0	4	2	2		8
OG			OO		0	1	0	0	0	0	1		0	0	1	0	0	0	1	0.5	0	0.5	1		0	0	1	1	0	1	0	0		1	2	0	2	0	0		2
O	Y		YY		0	0	0	0	0	1	1		0	0	0	0	1	0	1	0	0.5	0.5	1		0	1	0	1	0	0	0.5	0.5		1	9	0	0	4.5	4.5		9
O	Y		OO		0	0	0	0	0	1	1		0	0	1	0	0	0	1	0	0.5	0.5	1		0	0	1	1	0	0.5	0	0.5		1	4	0	2	0	2		4
YY			OO		0	0	0	0	1	0	1		0	0	1	0	0	0	1	0	1	0	1		0	0	1	1	0	0	0	1		1	4	0	0	0	4		4
																																			58	5.75	17.25	19.75	15.25		58
																													Exp(abs pheno frequencies) (summed for entire pedigree)					Σ		Exp(rel freqs):
																													5.75	17.25	19.75	15.25		58		0.0991379	0.297414	0.340517	0.262931
																													Obs(abs pheno frequencies) (summed for entire pedigree)					Σ
																													12	21	13	12		58

## Sheet: Two locus (Equal)
2 Locus, 2 Allele model with 50% probability of inheriting an allele from a parent
Parental phenotypes				Pr(inheriting allele) from each parent per cross											Pr(offspring Genotype) = Exp[rel(freq)]							Pr(offspring phenotype) = Exp[rel(freq)]					Σ	#offspring across all relevant crosses in design
Parent A	x	Parent B		Pr(allele) Parent A					x	Pr(allele) Parent B											Σ													Σ
Cross				Y	y	O	o	Σ		Y	y	O	o	Σ	YY	Yy	yy	OO	Oo	oo										GG	OO OG	YY YG	OY
Grey	x	Grey		0	1	0	1	2	x	0	1	0	1	2	0	0	1	0	0	1	2	1	0	0	0		1	3		3	0	0	0	3
Grey		Ora		0	1	0	1	2		0	1	0.5	0.5	2	0	0	1	0	0.5	0.5	2	0.5	0.5	0	0		1	1		0.5	0.5	0	0	1
Grey		Yell		0	1	0	1	2		0.5	0.5	0	1	2	0	0.5	0.5	0	0	1	2	0.5	0	0.5	0		1	1		0.5	0	0.5	0	1
Grey		Ora	Yell	0	1	0	1	2		0.5	0.5	0.5	0.5	2	0	0.5	0.5	0	0.5	0.5	2	0.25	0.25	0.25	0.25		1	12		3	3	3	3	12
Ora		Ora		0	1	0.5	0.5	2		0	1	0.5	0.5	2	0	0	1	0.25	0.5	0.25	2	0.25	0.75	0	0		1	2		0.5	1.5	0	0	2
Ora		Yell		0	1	0.5	0.5	2		0.5	0.5	0	1	2	0	0.5	0.5	0	0.5	0.5	2	0.25	0.25	0.25	0.25		1	8		2	2	2	2	8
Ora		Ora	Yell	0	1	0.5	0.5	2		0.5	0.5	0.5	0.5	2	0	0.5	0.5	0.25	0.5	0.25	2	0.125	0.375	0.125	0.375		1	12		1.5	4.5	1.5	4.5	12
Yell		Yell		0.5	0.5	0	1	2		0.5	0.5	0	1	2	0.25	0.5	0.25	0	0	1	2	0.25	0	0.75	0		1	4		1	0	3	0	4
Yell		Ora	Yell	0.5	0.5	0	1	2		0.5	0.5	0.5	0.5	2	0.25	0.5	0.25	0	0.5	0.5	2	0.125	0.125	0.375	0.375		1	15		1.875	1.875	5.625	5.625	15
																												58		13.875	13.375	15.625	15.125	58
																						Exp(abs pheno frequencies) (summed for entire pedigree)					Σ			Exp(rel freqs):
																						13.875	13.375	15.625	15.125		58			0.239224	0.230603	0.269397	0.260776	1
																						Obs(abs pheno frequencies) (summed for entire pedigree)					Σ
																						12	21	13	12		58

## Sheet: Two locus (HWE)
2 Locus, 2 Allele model
Parental phenotypes				Pr(inheriting allele) from each parent per cross											Pr(offspring Genotype) = Exp[rel(freq)]							Pr(offspring phenotype) = Exp[rel(freq)]					Σ	#offspring across all relevant crosses in design
Parent A	x	Parent B		Pr(allele) Parent A					x	Pr(allele) Parent B											Σ													Σ
Cross				Y	y	O	o	Σ		Y	y	O	o	Σ	YY	Yy	yy	OO	Oo	oo										GG	OO OG	YY YG	OY
Grey	x	Grey		0	1	0	1	2	x	0	1	0	1	2	0	0	1	0	0	1	2	1	0	0	0		1	3		3	0	0	0	3
Grey		Ora		0	1	0	1	2		0	1	0.59	0.41	2	0	0	1	0	0.59	0.41	2	0.41	0.59	0	0		1	1		0.41	0.59	0	0	1
Grey		Yell		0	1	0	1	2		0.6	0.4	0	1	2	0	0.6	0.4	0	0	1	2	0.4	0	0.6	0		1	1		0.4	0	0.6	0	1
Grey		Ora	Yell	0	1	0	1	2		0.614	0.386	0.614	0.386	2	0	0.614	0.386	0	0.614	0.386	2	0.148996	0.237004	0.237004	0.376996		1	12		1.78795	2.84405	2.84405	4.52395	12
Ora		Ora		0	1	0.59	0.41	2		0	1	0.59	0.41	2	0	0	1	0.3481	0.4838	0.1681	2	0.1681	0.8319	0	0		1	2		0.3362	1.6638	0	0	2
Ora		Yell		0	1	0.59	0.41	2		0.6	0.4	0	1	2	0	0.6	0.4	0	0.59	0.41	2	0.164	0.236	0.246	0.354		1	8		1.312	1.888	1.968	2.832	8
Ora		Ora	Yell	0	1	0.59	0.41	2		0.614	0.386	0.614	0.386	2	0	0.614	0.386	0.36226	0.47948	0.15826	2	0.0610884	0.324912	0.0971716	0.516828		1	12		0.73306	3.89894	1.16606	6.20194	12
Yell		Yell		0.6	0.4	0	1	2		0.6	0.4	0	1	2	0.36	0.48	0.16	0	0	1	2	0.16	0	0.84	0		1	4		0.64	0	3.36	0	4
Yell		Ora	Yell	0.6	0.4	0	1	2		0.614	0.386	0.614	0.386	2	0.3684	0.4772	0.1544	0	0.614	0.386	2	0.0595984	0.0948016	0.326402	0.519198		1	15		0.893976	1.42202	4.89602	7.78798	15
																												58		9.51319	12.3068	14.8341	21.3459	58
																						Exp(abs pheno frequencies) (summed for entire pedigree)					Σ			Exp(rel freqs):
																						9.51319	12.3068	14.8341	21.3459		58			0.16402	0.212186	0.255761	0.368032	1
																						Obs(abs pheno frequencies) (summed for entire pedigree)					Σ
																						12	21	13	12		58

## Sheet: Two locus (threshold)
2 Locus, 2 Allele model (Parental genotypes estimated as OO & YY = > 50% < = Oo & Yy)
Parental genotypes					Pr(Parental genotype)															Pr(inheriting allele) from each parent											Pr(offspring phenotype) = Exp(rel frequencies)						#offspring across all relevant crosses in design	Pr(offspring phenotype) = Exp(abs frequencies)
Parent A		x	Parent B		Pr(genotype) Parent A							x	Pr(genotype) Parent B							Pr(allele) Parent A					x	Pr(allele) Parent B
Cross					YY	Yy	yy	OO	Oo	oo	Σ		YY	Yy	yy	OO	Oo	oo	Σ	Y	y	O	o	Σ		Y	y	O	o	Σ	ooyy	OOyy Ooyy	ooYY oo Yy	OoYy OOYY OoYY OOYy		Σ		ooyy	OOyy Ooyy	ooYY oo Yy	OoYy OOYY OoYY OOYy		Σ
yyoo		x	yyoo		0	0	1	0	0	1	2	x	0	0	1	0	0	1	2	0	1	0	1	2	x	0	1	0	1	2	1	0	0	0		1	3	3	0	0	0		3
yyoo			Yyoo		0	0	1	0	0	1	2		0	1	0	0	0	1	2	0	1	0	1	2		0.5	0.5	0	1	2	0.5	0	0.5	0		1	1	0.5	0	0.5	0		1
yyoo			Oo	Yy	0	0	1	0	0	1	2		0	1	0	0	1	0	2	0	1	0	1	2		0.5	0.5	0.5	0.5	2	0.25	0.25	0.25	0.25		1	12	3	3	3	3		12
yyoo			Ooyy		0	0	1	0	0	1	2		0	0	1	0	1	0	2	0	1	0	1	2		0	1	0.5	0.5	2	0.5	0.5	0	0		1	1	0.5	0.5	0	0		1
Yyoo			OOyy		0	1	0	0	0	1	2		0	0	1	1	0	0	2	0.5	0.5	0	1	2		0	1	1	0	2	0	0.5	0	0.5		1	1	0	0.5	0	0.5		1
Yyoo			Yyoo		0	1	0	0	0	1	2		0	1	0	0	0	1	2	0.5	0.5	0	1	2		0.5	0.5	0	1	2	0.25	0	0.75	0		1	4	1	0	3	0		4
Yyoo			Oo	Yy	0	1	0	0	0	1	2		0	1	0	0	1	0	2	0.5	0.5	0	1	2		0.5	0.5	0.5	0.5	2	0.125	0.125	0.375	0.375		1	6	0.75	0.75	2.25	2.25		6
YYoo			Oo	Yy	1	0	0	0	0	1	2		0	1	0	0	1	0	2	1	0	0	1	2		0.5	0.5	0.5	0.5	2	0	0	0.5	0.5		1	5	0	0	2.5	2.5		5
YYoo			OO	Yy	1	0	0	0	0	1	2		0	1	0	1	0	0	2	1	0	0	1	2		0.5	0.5	1	0	2	0	0	0	1		1	4	0	0	0	4		4
Yyoo			Ooyy		0	1	0	0	0	1	2		0	0	1	0	1	0	2	0.5	0.5	0	1	2		0	1	0.5	0.5	2	0.25	0.25	0.25	0.25		1	3	0.75	0.75	0.75	0.75		3
YYoo			OOyy		1	0	0	0	0	1	2		0	0	1	1	0	0	2	1	0	0	1	2		0	1	1	0	2	0	0	0	1		1	4	0	0	0	4		4
Ooyy			Oo	YY	0	0	1	0	1	0	2		1	0	0	0	1	0	2	0	1	0.5	0.5	2		1	0	0.5	0.5	2	0	0	0.25	0.75		1	4	0	0	1	3		4
OOyy			Oo	Yy	0	0	1	1	0	0	2		0	1	0	0	1	0	2	0	1	1	0	2		0.5	0.5	0.5	0.5	2	0	0.5	0	0.5		1	4	0	2	0	2		4
Ooyy			Oo	Yy	0	0	1	0	1	0	2		0	1	0	0	1	0	2	0	1	0.5	0.5	2		0.5	0.5	0.5	0.5	2	0.125	0.375	0.125	0.375		1	4	0.5	1.5	0.5	1.5		4
OOyy			Ooyy		0	0	1	1	0	0	2		0	0	1	0	1	0	2	0	1	1	0	2		0	1	0.5	0.5	2	0	1	0	0		1	2	0	2	0	0		2
																																					58	10	11	13.5	23.5		58
																															Exp(abs pheno frequencies) (summed for entire pedigree)					Σ		Exp(rel freqs):
																															10	11	13.5	23.5		58		0.172414	0.189655	0.232759	0.405172
																															Obs(abs pheno frequencies) (summed for entire pedigree)					Σ
																															12	21	13	12		58
